# Supplementary material for: Exploring pooled analysis of pretested items to monitor the performance of medical students exposed to different curriculum designs
Source: PLoS One. 2021 Sep 10;16(9):e0257293. doi: 10.1371/journal.pone.0257293 (PMC8432842; doi:10.1371/journal.pone.0257293)
Supplement: S1 Data — (XLSX) [file pone.0257293.s001.xlsx]

## Sheet: Sheet1
Content area	Item	2013-2018 1st year students	2019 1st year students	OR (95% CI)
		n correct answers/ n students (%)	n correct answers/ n students (%)
Basic Sciences	1	63/88 (71.59)	62/96 (64.58)	0,72 [0,39-1,35]
	2	44/95 (46.32)	40/96 (41.67)	0,83 [0,47-1,47]
	3	24/90 (26.67)	16/96 (16.67)	0,55 [0,27-1,12]
	4	70/90 (77.78)	81/96 (84.38)	1,54 [0,73-3,24]
	5	8/90 (8.89)	15/96 (15.63)	1,90 [0,76-4,72]
	7	17/90 (18.89)	16/96 (16.67)	0,86 [0,40-1,82]
	8	20/88 (22.73)	22/96 (22.92)	1,01 [0,51-2,01]
	9	42/95 (44.21)	58/96 (60.42)	1,96 [1,08-3,43]
	10	15/90 (16.67)	35/96 (36.46)	2,87 [1,44-5,74]
	11	41/95 (43.16)	25/96 (26.04)	0,47 [0,25-0,85]
	13	47/90 (52.22)	70/96 (72.92)	2,46 [1,33-4,54]
	14	31/95 (32.63)	33/96 (34.38)	1,08 [0,59-1,97]
	15	25/90 (27.78)	30/96 (31.25)	1,18 [0,63-2,22]
	16	10/96 (10.42)	20/96 (20.83)	2,26 [0,99-5,14]
	17	40/96 (41.67)	56/96 (58.33)	1,66 [0,94-2,93]
	18	48/96 (50.00)	39/96 (40.63)	0,68 [0,39-1,21]
	19	49/96 (51.04)	56/96 (58.33)	1,34 [0,76-2,37]
Internal medicine	21	14/90 (15.56)	10/96 (10.42)	0,63 [0,27-1,50]
	22	19/90 (21.11)	19/96 (19.79)	0,92 [0,45-1,88]
	23	7/90 (7.78)	12/96 (12.50)	1,69 [0,64-4,51]
	24	35/90 (38.89)	37/96 (38.54)	0,99 [0,55-1,78]
	28	19/95 (20.00)	10/96 (10.42)	0,47 [0,20-1,06]
	31	23/90 (25.56)	20/96 (20.83)	0,77 [0,39-1,52]
	32	36/90 (40.00)	23/96 (23.96)	0,47 [0,25-0,89]
	33	15/90 (16.67)	31/96 (32.29)	2,39 [1,18-4,80]
	34	16/90 (17.78)	23/96 (23.96)	1,46 [0,71-2,98]
Pediatrics	43	18/90 (20.00)	28/96 (29.17)	1,65 [0,84-3,25]
	48	33/95 (34.74)	23/96 (23.96)	0,59 [0,32-1,11]
	50	12/90 (13.33)	17/96 (17.71)	1,40 [0,63-3,12]
	52	31/95 (32.63)	38/96 (39.58)	1,35 [0,75-2,45]
	55	10/90 (11.11)	21/96 (21.88)	2,24 [0,99-5,07]
	57	10/90 (11.11)	14/96 (14.58)	1,37 [0,57-3,25]
	58	24/90 (26.67)	30/96 (31.25)	1,25 [0,66-2,36]
	60	28/90 (31.11)	19/96 (19.79)	0,55 [0,28-1,07]
Surgery	61	12/90 (13.33)	17/96 (17.71)	1,40 [0,63-3,12]
	63	31/90 (34.44)	46/96 (47.92)	1,75 [0,97-3,16]
	67	14/95 (14.74)	17/96 (17.71)	1,25 [0,58-2,70]
	68	29/95 (30.53)	17/96 (17.71)	0,49 [0,25-0,97]
	69	21/95 (22.11)	20/96 (20.83)	0,93 [0,47-1,85]
	70	25/95 (26.32)	12/96 (12.50)	0,40 [0,19-0,85]
	71	26/95 (27.37)	45/96 (46.88)	2,34 [1,28-4,28]
	76	27/90 (30.00)	25/96 (26.04)	0,82 [0,43-1,56]
	77	46/90 (51.11)	35/96 (36.46)	0,55 [0,31-0,99]
	78	23/90 (25.56)	34/96 (35.42)	1,60 [0,85-3,01]
	79	32/90 (35.56)	37/96 (38.54)	1,14 [0,63-2,06]
Obstetrics & Gynecology	84	33/90 (36.67)	31/96 (32.29)	0,82 [0,45-1,51]
	85	13/90 (14.44)	6/96 (6.25)	0,40 [0,14-1,09]
	86	29/90 (32.22)	45/96 (46.88)	1,86 [1,02-3,37]
	88	32/90 (35.56)	19/96 (19.79)	0,45 [0,23-0,87]
	90	30/90 (33.33)	43/96 (44.79)	1,62 [0,90-2,94]
	92	25/90 (27.78)	47/96 (48.96)	2,49 [1,35-4,59]
	93	21/95 (22.11)	22/96 (22.92)	1,05 [0,53-2,07]
	95	37/95 (38.95)	43/96 (44.79)	1,27 [0,72-2,26]
	98	24/95 (25.25)	27/96 (28.13)	1,16 [0,61-2,20]
Public Health	102	24/90 (26.67)	24/96 (25.00)	0,92 [0,48-1,77]
	103	33/90 (36.67)	77/96 (80.21)	7,00 [3,62-13,55]
	104	22/90 (24.44)	22/96 (22.92)	0,92 [0,47-1,81]
	105	16/90 (17.78)	11/96 (11.46)	0,59 [0,26-1,37]
	106	31/90 (34.44)	38/96 (39.58)	1,25 [0,69-2,27]
	108	32/90 (35.56)	57/96 (59.38)	2,65 [1,45-4,80]
	109	28/95 (29.47)	21/96 (21.88)	0,67 [0,35-1,29]
	110	33/90 (36.67)	48/96 (50.00)	1,73 [0,96-3,10]
	111	20/90 (22.22)	35/96 (36.46)	2,01 [1,05-3,84]
